# Supplementary material for: Telehealth-Delivered Dietary Counseling in Myeloproliferative Neoplasms: A Randomized Feasibility Study
Source: Nutrients. 2026 Apr 4;18(7):1158. doi: 10.3390/nu18071158 (PMC13074705; doi:10.3390/nu18071158)
Supplement: Supplementary file 1 [file nutrients-18-01158-s001.zip]

Archive with 1 entries (1 files):
- nutrients-4215737-supplementary.pdf
